# Supplementary material for: Co-option of an endogenous retrovirus (LTR7-HERVH) in early human embryogenesis: becoming useful and going unnoticed
Source: Mob DNA. 2025 Jul 5;16:27. doi: 10.1186/s13100-025-00361-0 (PMC12228294; doi:10.1186/s13100-025-00361-0)
Supplement: Supplementary file 1 — Supplementary Material 1: Table S1. Upregulated HERVH family members upregulated in KO TRIM28 hESCs (data source from [132]). Note that the top expressed ESRG locus is not affected. [file 13100_2025_361_MOESM1_ESM.xlsx]

## Sheet: HERVH_family_members
TE_id	Chromosome	Start	End	Direction	Exp in control	Exp in T28KO	Expression type	LTR subfamily	Structure FL full length	Comment
HERVH-int_762	chr3	54668511	54674231	-	321.95	219.897	No change	LTR7	FL	ESRG
HERVH-int_339	chr13	51744002	51749142	+	124.044	99.3304	No change
HERVH-int_1116	chr6	95263637	95269328	-	123.388	28.6819	No change
HERVH-int_462	chr16	65263708	65269252	-	114.326	23.4757	Down	LTR7	FL
HERVH-int_1434	chrX	109109303	109114091	-	106.945	27.5679	Down	LTR7Y
HERVH-int_1440	chrX	113701125	113706984	+	85.2535	41.0648	No change
HERVH-int_1350	chr9	90025609	90031621	+	71.4027	50.438	No change
HERVH-int_790	chr3	112137259	112142212	-	68.6892	119.264	No change
HERVH-int_433	chr15	97415067	97420897	-	67.8375	18.4538	No change
HERVH-int_1441	chrX	113835733	113841698	-	64.6581	36.7646	No change
HERVH-int_351	chr13	66715464	66721168	-	62.7173	24.5366	No change
HERVH-int_601	chr2	64479548	64484780	+	62.335	40.7062	No change
HERVH-int_300	chr12	68160584	68166126	-	60.739	38.8122	No change
HERVH-int_948	chr4	146753764	146759654	+	60.7108	42.355	No change
HERVH-int_195	chr11	27650619	27656473	-	57.916	38.4296	No change
HERVH-int_1133	chr6	126022994	126028909	-	57.9004	37.6814	No change
HERVH-int_722	chr22	17092198	17096039	+	57.7087	43.8836	No change
HERVH-int_1435	chrX	110787035	110792901	+	57.5754	33.2892	No change
HERVH-int_1195	chr7	26063820	26069429	-	57.5508	27.1813	No change
HERVH-int_791	chr3	115512330	115518013	-	57.2971	36.8169	No change
HERVH-int_101	chr1	223197738	223203498	-	56.2851	44.0724	No change
HERVH-int_1127	chr6	121941568	121947446	-	56.0348	39.8175	No change
HERVH-int_1079	chr6	6028043	6033833	-	56.0181	19.4086	No change
HERVH-int_884	chr4	24502598	24508373	+	55.9519	37.4017	No change
HERVH-int_391	chr14	74170042	74175916	+	55.8429	42.1788	No change
HERVH-int_1353	chr9	96109870	96115626	+	55.2951	54.8262	No change
HERVH-int_696	chr20	12320915	12326587	-	54.7413	34.1685	No change
HERVH-int_897	chr4	79634996	79640875	-	54.5539	55.7752	No change
HERVH-int_1010	chr5	83994493	84000000	+	54.1538	30.804	No change
HERVH-int_1364	chr9	118601457	118607208	-	53.7402	36.9035	No change
HERVH-int_296	chr12	59716969	59722767	-	53.4754	31.926	No change
HERVH-int_1235	chr7	124899849	124904691	-	53.2242	31.9172	No change
HERVH-int_313	chr12	79933628	79939405	+	53.2235	37.0896	No change
HERVH-int_3	chr1	5174547	5178948	+	52.9823	33.1145	No change
HERVH-int_681	chr2	216787026	216792849	+	52.8469	31.2186	No change
HERVH-int_78	chr1	185917411	185923348	-	52.7553	33.5062	No change
HERVH-int_458	chr16	60112439	60118482	+	52.3557	31.1808	No change
HERVH-int_91	chr1	215583460	215589026	-	52.2318	29.085	No change
HERVH-int_138	chr10	55926436	55932261	+	51.7993	33.7295	No change
HERVH-int_201	chr11	42142539	42146852	+	51.64	43.0878	No change
HERVH-int_1044	chr5	126175029	126181397	-	51.6109	35.0441	No change
HERVH-int_1229	chr7	120955434	120961347	+	51.3099	32.2108	No change
HERVH-int_1319	chr9	12948344	12954127	+	51.2703	29.6535	No change
HERVH-int_1202	chr7	42910175	42916003	-	51.0668	31.0995	No change
HERVH-int_1117	chr6	98227364	98233201	+	50.8995	28.0945	No change
HERVH-int_77	chr1	183582345	183588508	+	50.4197	30.4511	No change
HERVH-int_1302	chr8	128443948	128449709	+	50.2824	32.2722	No change
HERVH-int_898	chr4	80475124	80480863	-	50.0893	34.1071	No change
HERVH-int_1299	chr8	116224482	116230207	+	50.008	34.5057	No change
HERVH-int_1024	chr5	107887502	107890719	+	49.9159	29.0379	No change
HERVH-int_1076	chr5	179842688	179847511	-	49.7965	122.56	No change
HERVH-int_29	chr1	55488381	55494042	+	49.6031	46.0355	No change
HERVH-int_1445	chrX	115946416	115952190	-	48.8131	31.2269	No change
HERVH-int_332	chr13	35373391	35377485	+	48.7019	30.9978	No change
HERVH-int_1355	chr9	99976776	99982296	+	48.4675	31.7567	No change
HERVH-int_955	chr4	157521348	157527186	+	48.4166	31.7877	No change
HERVH-int_799	chr3	128678661	128684243	+	48.2668	28.8474	No change
HERVH-int_992	chr5	12663720	12668442	-	48.2645	35.1011	No change
HERVH-int_697	chr20	12734467	12740281	+	48.2505	27.4145	No change
HERVH-int_374	chr14	38659843	38665730	+	48.2365	27.8562	No change
HERVH-int_1123	chr6	115352957	115358783	+	48.0528	29.6276	No change
HERVH-int_1224	chr7	112874486	112879363	-	47.9555	25.6836	No change
HERVH-int_1426	chrX	97779244	97785068	-	47.6161	30.0048	No change
HERVH-int_301	chr12	70479070	70484075	+	47.445	22.4784	No change
HERVH-int_1409	chrX	73021293	73026964	-	46.8088	43.9856	No change
HERVH-int_882	chr4	23724496	23729489	-	46.676	36.1808	No change
HERVH-int_112	chr1	232253861	232259691	+	46.6539	35.7533	No change
HERVH-int_135	chr10	53793517	53799321	-	46.4982	31.8461	No change
HERVH-int_263	chr12	10485575	10491242	-	46.3202	33.7889	No change
HERVH-int_950	chr4	153662507	153668299	-	46.236	30.0589	No change
HERVH-int_360	chr13	89165074	89170998	-	46.1067	28.0791	No change
HERVH-int_346	chr13	56686545	56692393	-	45.836	27.2606	No change
HERVH-int_1343	chr9	85498648	85504404	+	45.7259	27.7155	No change
HERVH-int_425	chr15	89090499	89094532	-	45.7195	32.0313	No change
HERVH-int_441	chr16	13446440	13451918	-	45.5472	26.9168	No change
HERVH-int_502	chr18	54082667	54088572	+	45.5383	30.9336	No change
HERVH-int_910	chr4	93360105	93365805	-	45.2548	26.8056	No change
HERVH-int_1410	chrX	73028033	73029220	-	44.9363	34.4305	No change
HERVH-int_1274	chr8	72587172	72592895	+	44.749	29.3631	No change
HERVH-int_1417	chrX	86936680	86942644	+	44.6734	26.9487	No change
HERVH-int_1132	chr6	125214528	125218909	+	44.5301	29.3033	No change
HERVH-int_375	chr14	41985074	41991084	+	44.4251	27.1072	No change
HERVH-int_1291	chr8	100955923	100961837	+	44.239	43.8943	No change
HERVH-int_923	chr4	120914819	120920821	+	44.1923	23.7888	No change
HERVH-int_1141	chr6	132222690	132228557	+	44.1806	33.8101	No change
HERVH-int_1275	chr8	80298341	80303920	-	44.0868	22.9758	No change
HERVH-int_324	chr12	103616902	103622333	-	43.6955	24.98	No change
HERVH-int_100	chr1	222146420	222152299	-	43.5558	30.5756	No change
HERVH-int_1023	chr5	106314289	106319787	+	43.4926	24.9976	No change
HERVH-int_1308	chr8	133092485	133098249	-	42.8089	32.0383	No change
HERVH-int_1340	chr9	82752210	82758063	+	42.5329	25.7726	No change
HERVH-int_238	chr11	96458635	96464674	+	42.3271	28.1274	No change
HERVH-int_1125	chr6	120783653	120789279	-	42.1285	27.9922	No change
HERVH-int_1136	chr6	131616497	131622336	+	41.9339	28.9046	No change
HERVH-int_1337	chr9	76700499	76706352	+	41.8991	27.4949	No change
HERVH-int_894	chr4	62629936	62635743	-	41.7162	25.5365	No change
HERVH-int_343	chr13	56152363	56158222	-	41.304	25.4751	No change
HERVH-int_379	chr14	47573400	47577968	+	41.2476	28.0692	No change
HERVH-int_468	chr16	86775625	86781261	-	40.9407	24.5276	No change
HERVH-int_900	chr4	88842955	88847147	+	40.821	31.652	No change
HERVH-int_1287	chr8	98212998	98218884	+	40.7162	26.8174	No change
HERVH-int_150	chr10	91840775	91846549	-	40.621	24.1948	No change
HERVH-int_320	chr12	96142640	96148668	+	40.4213	28.6269	No change
HERVH-int_96	chr1	218767652	218773407	-	40.4001	29.5644	No change
HERVH-int_1146	chr6	142336803	142342919	+	39.7826	23.6561	No change
HERVH-int_31	chr1	64815626	64821444	-	39.2844	24.4459	No change
HERVH-int_1451	chrX	124522687	124528409	-	39.2631	27.3392	No change
HERVH-int_907	chr4	92575753	92581719	-	39.1619	22.6268	No change
HERVH-int_187	chr11	7933698	7939454	-	38.8765	21.4299	No change
HERVH-int_465	chr16	70650427	70660022	-	38.8408	23.9711	No change
HERVH-int_609	chr2	75440857	75446663	-	38.8134	25.6647	No change
HERVH-int_973	chr4	180087630	180091722	-	38.593	18.2378	No change
HERVH-int_1140	chr6	131825467	131830326	-	38.4373	23.559	No change
HERVH-int_333	chr13	36890462	36896328	+	38.3985	33.632	No change
HERVH-int_927	chr4	126482775	126488611	-	38.3453	24.0202	No change
HERVH-int_344	chr13	56229066	56234937	-	38.193	22.4768	No change
HERVH-int_947	chr4	146619975	146624655	+	38.1518	39.7719	No change
HERVH-int_628	chr2	118036329	118042085	+	38.0706	24.1195	No change
HERVH-int_303	chr12	73097002	73102749	+	37.9382	23.7881	No change
HERVH-int_1300	chr8	116827174	116831632	+	37.6281	17.9061	No change
HERVH-int_1081	chr6	14297173	14303054	-	37.5999	28.1753	No change
HERVH-int_33	chr1	68851687	68857675	+	37.5972	29.9433	No change
HERVH-int_113	chr1	232365375	232370745	-	37.4214	30.0776	No change
HERVH-int_1054	chr5	135901029	135906934	-	37.3486	23.6218	No change
HERVH-int_859	chr3	191384049	191390167	-	37.2017	20.6226	No change
HERVH-int_705	chr20	38897694	38903401	+	37.1363	31.2069	No change
HERVH-int_1303	chr8	129624147	129629876	-	37.128	21.1853	No change
HERVH-int_647	chr2	165315670	165319794	+	36.9218	23.9979	No change
HERVH-int_345	chr13	56614385	56620409	+	36.4876	22.7913	No change
HERVH-int_569	chr2	5140902	5146863	+	36.3776	20.1106	No change
HERVH-int_36	chr1	73446129	73451173	-	36.2415	21.6211	No change
HERVH-int_570	chr2	8012837	8019022	-	35.9613	22.1497	No change
HERVH-int_995	chr5	18668952	18674707	-	35.8884	23.5315	No change
HERVH-int_773	chr3	78633483	78638069	-	35.7966	26.1608	No change
HERVH-int_1366	chr9	124552281	124559048	+	35.5477	30.5657	No change
HERVH-int_124	chr10	6671541	6677503	-	35.5374	22.1009	No change
HERVH-int_317	chr12	87332459	87338532	+	35.5018	22.7789	No change
HERVH-int_125	chr10	6839045	6844915	-	35.2991	22.6204	No change
HERVH-int_1382	chrX	12957984	12963656	+	35.2932	29.8718	No change
HERVH-int_916	chr4	104474927	104480631	-	35.2535	22.0519	No change
HERVH-int_264	chr12	11615103	11620954	-	35.1682	23.4434	No change
HERVH-int_1436	chrX	111773608	111779585	+	35.0665	22.4768	No change
HERVH-int_1448	chrX	118451736	118457434	-	35.0511	26.1524	No change
HERVH-int_137	chr10	55259789	55264487	-	35.0025	22.9265	No change
HERVH-int_1423	chrX	93953819	93960088	-	34.9266	23.5459	No change
HERVH-int_1063	chr5	152829247	152834990	-	34.7785	21.6611	No change
HERVH-int_574	chr2	16973212	16978970	-	34.7653	24.4252	No change
HERVH-int_572	chr2	12766461	12772383	+	34.5091	21.7688	No change
HERVH-int_962	chr4	167637276	167643205	+	34.4558	22.0542	No change
HERVH-int_1359	chr9	102432063	102438183	+	34.3022	21.9975	No change
HERVH-int_32	chr1	66108890	66113717	-	34.2382	25.7095	No change
HERVH-int_1271	chr8	69885179	69891004	+	34.2231	21.0443	No change
HERVH-int_252	chr11	130623393	130629032	-	34.0159	25.1448	No change
HERVH-int_720	chr21	42326695	42332622	+	34.0028	18.7636	No change
HERVH-int_1320	chr9	21487322	21491079	-	33.5854	22.4381	No change
HERVH-int_352	chr13	66800501	66806472	-	33.475	21.723	No change
HERVH-int_405	chr14	99451542	99459276	+	33.4632	31.3771	No change
HERVH-int_1231	chr7	122456783	122460596	+	33.4305	20.7678	No change
HERVH-int_556	chr19	47553127	47558666	-	33.365	18.2559	No change
HERVH-int_787	chr3	104158772	104164619	-	33.2732	20.4881	No change
HERVH-int_1201	chr7	34339744	34345184	-	32.6265	16.8198	No change
HERVH-int_819	chr3	148132031	148137883	+	32.323	20.17	No change
HERVH-int_94	chr1	216318943	216326030	+	32.2593	29.5634	No change
HERVH-int_909	chr4	93192643	93198799	-	32.2384	20.728	No change
HERVH-int_1450	chrX	121355857	121361638	+	32.2377	23.2278	No change
HERVH-int_503	chr18	54731880	54739733	-	32.1512	24.9942	No change
HERVH-int_1419	chrX	91355239	91360916	-	32.0274	18.2276	No change
HERVH-int_114	chr1	233819195	233824390	-	31.9283	35.0559	No change
HERVH-int_987	chr5	7263693	7269444	+	31.7608	23.344	No change
HERVH-int_678	chr2	210164037	210169656	+	31.3165	18.4074	No change
HERVH-int_1053	chr5	135882020	135886428	-	31.2567	19.6754	No change
HERVH-int_86	chr1	209622150	209627347	+	31.1586	48.9467	No change
HERVH-int_1185	chr7	9393035	9398837	-	31.1075	20.6671	No change
HERVH-int_242	chr11	118587743	118591723	-	31.0737	16.4013	No change
HERVH-int_1293	chr8	105298140	105304321	+	30.8765	19.1545	No change
HERVH-int_190	chr11	20589421	20594201	+	30.7531	16.3143	No change
HERVH-int_1236	chr7	125550019	125555793	+	30.6621	19.6049	No change
HERVH-int_1418	chrX	90028312	90034154	-	30.6306	17.0721	No change
HERVH-int_552	chr19	43827663	43833536	-	30.6246	49.1128	No change
HERVH-int_1112	chr6	82055929	82060877	-	30.6073	17.1766	No change
HERVH-int_1134	chr6	127169991	127175599	+	30.3043	20.3527	No change
HERVH-int_602	chr2	66471021	66476634	+	30.2982	18.2487	No change
HERVH-int_1379	chrX	4458515	4464361	-	30.072	20.1674	No change
HERVH-int_126	chr10	17672036	17674160	-	30.0257	14.3609	No change
HERVH-int_362	chr13	91500827	91506532	-	30.0103	20.3302	No change
HERVH-int_994	chr5	18535320	18544127	+	29.9523	17.1284	No change
HERVH-int_906	chr4	92544791	92550850	+	29.9396	17.6061	No change
HERVH-int_983	chr5	702586	708616	+	29.8965	20.7737	No change
HERVH-int_539	chr19	22751072	22757822	+	29.8029	16.9619	No change
HERVH-int_44	chr1	81710968	81716892	+	29.7865	19.9343	No change
HERVH-int_1342	chr9	85316477	85321201	-	29.4389	12.4524	No change
HERVH-int_1052	chr5	135876632	135881082	-	29.1401	20.0303	No change
HERVH-int_883	chr4	24324907	24329833	+	28.8745	15.7995	No change
HERVH-int_37	chr1	73453484	73459285	-	28.6344	19.3459	No change
HERVH-int_1465	chrX	148397136	148401945	+	28.6091	17.0267	No change
HERVH-int_278	chr12	20970842	20975551	-	28.4565	16.58	No change
HERVH-int_612	chr2	78192266	78197976	+	28.2649	16.5697	No change
HERVH-int_878	chr4	16999370	17005548	+	28.2473	20.2767	No change
HERVH-int_846	chr3	176039407	176045151	-	27.9605	17.1697	No change
HERVH-int_151	chr10	92054740	92060479	+	27.8111	14.9376	No change
HERVH-int_617	chr2	81102924	81107286	-	27.6961	16.0905	No change
HERVH-int_596	chr2	58340567	58346265	-	27.6774	16.2779	No change
HERVH-int_1083	chr6	16886216	16891878	+	27.4483	14.8175	No change
HERVH-int_957	chr4	164014322	164019061	+	27.3678	14.3786	No change
HERVH-int_1421	chrX	92079427	92084344	+	26.9943	16.6495	No change
HERVH-int_185	chr11	6091052	6097114	-	25.8457	15.4934	No change
HERVH-int_378	chr14	47013209	47018871	+	25.7049	14.776	No change
HERVH-int_548	chr19	36646377	36651925	-	25.6565	15.376	No change
HERVH-int_410	chr15	35530830	35536038	+	25.3004	21.8443	No change
HERVH-int_1011	chr5	92159449	92165413	+	25.1909	17.5196	No change
HERVH-int_1420	chrX	91528082	91533793	-	24.8079	13.591	No change
HERVH-int_661	chr2	192995614	193000837	+	24.5956	16.611	No change
HERVH-int_12	chr1	35097561	35102350	-	24.5241	17.2959	No change
HERVH-int_482	chr17	73248702	73254362	+	24.4874	15.9091	No change
HERVH-int_1149	chr6	146771605	146777605	-	24.4308	16.1151	No change
HERVH-int_1344	chr9	88073235	88081859	+	24.3864	22.3174	No change
HERVH-int_549	chr19	36750410	36756122	-	24.3453	10.4914	No change
HERVH-int_945	chr4	141135429	141140347	+	24.2119	14.887	No change
HERVH-int_1105	chr6	78367738	78376158	-	24.0954	26.3678	No change
HERVH-int_857	chr3	189862389	189867991	+	23.8789	13.9477	No change
HERVH-int_589	chr2	45261600	45267291	-	23.8638	14.8723	No change
HERVH-int_668	chr2	200044088	200050394	+	23.6913	14.4123	No change
HERVH-int_489	chr18	26272991	26278845	-	23.2232	14.835	No change
HERVH-int_1138	chr6	131659940	131665704	+	22.9422	18.8506	No change
HERVH-int_753	chr3	46287766	46293556	-	22.792	14.1025	No change
HERVH-int_1018	chr5	100319996	100325928	-	22.7218	15.6737	No change
HERVH-int_418	chr15	53719041	53724660	-	22.6921	14.7082	No change
HERVH-int_655	chr2	188535210	188540996	-	22.2369	16.2059	No change
HERVH-int_237	chr11	95042583	95050967	+	22.1616	17.9664	No change
HERVH-int_357	chr13	84482436	84487973	-	22.0409	13.1354	No change
HERVH-int_682	chr2	219038743	219044609	-	21.9982	15.1918	No change
HERVH-int_1286	chr8	98187257	98192967	+	21.9494	15.9058	No change
HERVH-int_1196	chr7	29824608	29832141	+	21.9044	20.8207	No change
HERVH-int_583	chr2	36826243	36831904	+	21.8539	13.8878	No change
HERVH-int_483	chr17	74602070	74607593	-	21.759	24.8	No change
HERVH-int_136	chr10	55252483	55253706	-	21.7439	14.7336	No change
HERVH-int_1363	chr9	118235460	118241197	+	21.7171	14.2601	No change
HERVH-int_80	chr1	187734640	187740032	-	21.6743	17.1421	No change
HERVH-int_1137	chr6	131644436	131650277	+	21.6724	24.6811	No change
HERVH-int_1162	chr6	160707643	160713346	-	21.5295	13.7024	No change
HERVH-int_648	chr2	166564062	166572708	-	21.4778	19.098	No change
HERVH-int_797	chr3	128548269	128553785	-	21.4777	13.3416	No change
HERVH-int_99	chr1	222139266	222144975	+	21.3537	15.1869	No change
HERVH-int_152	chr10	92567046	92573015	+	21.252	15.1093	No change
HERVH-int_593	chr2	57419398	57425831	+	21.2419	12.0121	No change
HERVH-int_979	chr4	190400693	190406557	-	21.1791	11.5923	No change
HERVH-int_571	chr2	12709806	12715565	+	21.089	13.1286	No change
HERVH-int_600	chr2	64303297	64307067	-	20.8799	15.8148	No change
HERVH-int_1051	chr5	135637062	135642710	+	20.7541	12.9087	No change
HERVH-int_976	chr4	183735463	183740072	+	20.7072	26.1933	No change
HERVH-int_127	chr10	20408133	20413863	-	20.6039	11.9655	No change
HERVH-int_771	chr3	78372804	78376934	+	20.3421	16.6328	No change
HERVH-int_116	chr1	237095617	237101222	-	20.3199	15.4156	No change
HERVH-int_1028	chr5	116382111	116387942	-	20.0209	11.9825	No change
HERVH-int_25	chr1	53890009	53895701	+	19.9217	18.1514	No change
HERVH-int_691	chr2	238515427	238521297	+	19.7998	11.9001	No change
HERVH-int_733	chr3	16785693	16791571	+	19.676	12.44	No change
HERVH-int_1225	chr7	116096023	116101190	+	19.1622	13.2971	No change
HERVH-int_1036	chr5	123832728	123838432	+	19.1336	10.3969	No change
HERVH-int_877	chr4	14171572	14177600	-	19.1236	10.1755	No change
HERVH-int_461	chr16	63013144	63019112	-	19.055	10.3716	No change
HERVH-int_1108	chr6	81195185	81197540	-	18.7664	11.2195	No change
HERVH-int_920	chr4	116896856	116902379	-	18.7352	13.176	No change
HERVH-int_365	chr13	109917438	109923464	+	18.697	16.6018	No change
HERVH-int_361	chr13	91491818	91497398	+	18.6125	12.7534	No change
HERVH-int_438	chr16	9764387	9771158	-	18.6019	14.9068	No change
HERVH-int_1383	chrX	16062837	16068537	-	18.5365	14.7829	No change
HERVH-int_615	chr2	79278526	79284198	+	18.0493	10.0971	No change
HERVH-int_970	chr4	176382318	176388337	-	18.0366	10.909	No change
HERVH-int_2	chr1	5104856	5113158	+	17.7689	12.8237	No change
HERVH-int_1437	chrX	112351946	112357652	-	17.7584	13.7105	No change
HERVH-int_259	chr12	8957475	8963172	+	17.5324	11.2506	No change
HERVH-int_1152	chr6	148960908	148966644	+	17.4729	11.0015	No change
HERVH-int_956	chr4	163630334	163635899	+	17.4567	12.4671	No change
HERVH-int_63	chr1	113362767	113365854	-	17.3658	15.4619	No change
HERVH-int_488	chr18	20864974	20870010	+	17.3157	11.5727	No change
HERVH-int_671	chr2	204826665	204832357	-	17.2514	11.0062	No change
HERVH-int_557	chr19	47896086	47902013	+	17.1756	10.9153	No change
HERVH-int_847	chr3	177383622	177388920	-	17.1374	12.3681	No change
HERVH-int_172	chr10	118240187	118246030	+	17.1096	11.4094	No change
HERVH-int_703	chr20	38721751	38722986	+	17.0772	10.7051	No change
HERVH-int_59	chr1	109015912	109021218	+	17.0504	10.2458	No change
HERVH-int_1139	chr6	131724065	131729682	+	17.0429	14.0434	No change
HERVH-int_1456	chrX	130846053	130851792	+	17.0342	10.5929	No change
HERVH-int_1283	chr8	89754446	89759757	-	16.8345	12.1611	No change
HERVH-int_1309	chr8	136779434	136785255	-	16.7203	11.1092	No change
HERVH-int_959	chr4	167441852	167447582	+	16.4703	10.2062	No change
HERVH-int_1072	chr5	170189085	170194868	-	16.449	9.73815	No change
HERVH-int_17	chr1	38890786	38896451	+	16.4119	12.6284	No change
HERVH-int_841	chr3	170535404	170541550	-	16.391	11.5849	No change
HERVH-int_435	chr15	101612692	101618498	+	16.3697	9.36637	No change
HERVH-int_1147	chr6	145244311	145249994	+	16.3654	11.8738	No change
HERVH-int_270	chr12	17174828	17180297	-	16.3284	10.7997	No change
HERVH-int_1339	chr9	80795610	80801735	+	16.0658	10.2832	No change
HERVH-int_559	chr19	53131048	53136648	+	16.0167	10.158	No change
HERVH-int_749	chr3	40602387	40608169	+	15.9523	12.3439	No change
HERVH-int_39	chr1	77360498	77366072	-	15.7536	9.52196	No change
HERVH-int_941	chr4	136088590	136094273	-	15.6878	12.0398	No change
HERVH-int_233	chr11	94078891	94088700	+	15.6167	10.3448	No change
HERVH-int_1135	chr6	130513456	130519367	+	15.5791	10.2246	No change
HERVH-int_748	chr3	39619323	39625109	-	15.5435	11.3894	No change
HERVH-int_597	chr2	58541304	58546523	+	15.5334	10.536	No change
HERVH-int_354	chr13	79848217	79853956	+	15.4435	10.622	No change
HERVH-int_949	chr4	152734039	152739385	-	15.4006	11.5688	No change
HERVH-int_244	chr11	121508060	121514269	-	15.2591	11.3981	No change
HERVH-int_687	chr2	225161350	225167080	+	15.2332	11.1723	No change
HERVH-int_939	chr4	135599092	135604707	-	15.1274	11.7314	No change
HERVH-int_1184	chr7	6998377	7001894	-	15.0644	9.4736	No change
HERVH-int_928	chr4	127066339	127071698	-	15.0587	10.1507	No change
HERVH-int_870	chr4	8484126	8490436	-	14.6924	10.8287	No change
HERVH-int_43	chr1	80162027	80167747	-	14.6643	8.29623	No change
HERVH-int_205	chr11	66341068	66344427	+	14.6235	11.895	No change
HERVH-int_527	chr19	20198496	20207590	-	14.4195	15.2309	No change
HERVH-int_642	chr2	155723741	155731072	+	14.3066	10.5154	No change
HERVH-int_788	chr3	106641616	106647219	-	14.2653	9.74805	No change
HERVH-int_1458	chrX	137346517	137352494	-	14.2368	8.34735	No change
HERVH-int_562	chr19	55405661	55411957	-	14.2012	8.83513	No change
HERVH-int_731	chr3	6439274	6444762	+	14.1755	8.42962	No change
HERVH-int_840	chr3	170399547	170407095	-	14.0431	11.0502	No change
HERVH-int_1349	chr9	89201749	89203972	-	14.0173	6.92419	No change
HERVH-int_1085	chr6	19539693	19545044	+	13.8928	9.59155	No change
HERVH-int_434	chr15	100980462	100986406	+	13.8861	9.66232	No change
HERVH-int_605	chr2	70847682	70853541	+	13.8808	8.61185	No change
HERVH-int_27	chr1	55363577	55369257	-	13.8445	6.63215	No change
HERVH-int_206	chr11	67527156	67532835	+	13.7768	11.5961	No change
HERVH-int_334	chr13	38543144	38548691	-	13.6835	9.78011	No change
HERVH-int_833	chr3	164059969	164065637	-	13.5309	9.11258	No change
HERVH-int_1384	chrX	16197325	16202557	-	13.4757	13.7605	No change
HERVH-int_1120	chr6	110176978	110182782	-	13.4712	8.27522	No change
HERVH-int_1164	chr6	164759802	164765812	-	13.449	7.97428	No change
HERVH-int_650	chr2	171833968	171839896	-	13.4209	10.1261	No change
HERVH-int_24	chr1	48674674	48680493	-	13.3908	8.06319	No change
HERVH-int_921	chr4	118173263	118178944	+	13.2916	8.81744	No change
HERVH-int_746	chr3	38111987	38122295	-	13.2622	17.0805	No change
HERVH-int_432	chr15	95293978	95303605	+	13.2409	7.54186	No change
HERVH-int_818	chr3	147869316	147875148	+	13.2218	10.5826	No change
HERVH-int_943	chr4	139848990	139854697	+	13.1687	8.51832	No change
HERVH-int_1416	chrX	86236887	86242490	+	13.155	8.60856	No change
HERVH-int_663	chr2	193373937	193377908	+	13.1145	9.22955	No change
HERVH-int_573	chr2	13303884	13309849	-	13.0925	9.72114	No change
HERVH-int_1118	chr6	102550300	102556086	+	13.0868	8.54629	No change
HERVH-int_800	chr3	129777945	129783817	+	13.065	11.9652	No change
HERVH-int_1144	chr6	140578633	140584217	-	12.9637	8.78842	No change
HERVH-int_11	chr1	32897938	32903639	+	12.9552	9.74448	No change
HERVH-int_363	chr13	98294572	98300463	+	12.9312	6.85784	No change
HERVH-int_239	chr11	102774730	102780638	-	12.8291	9.27864	No change
HERVH-int_526	chr19	17704375	17708904	+	12.8141	9.14265	No change
HERVH-int_359	chr13	87838704	87844363	-	12.6969	7.70385	No change
HERVH-int_21	chr1	43551205	43556828	+	12.6876	8.33965	No change
HERVH-int_1021	chr5	103367411	103373014	+	12.6587	8.7054	No change
HERVH-int_1357	chr9	101029080	101032663	-	12.6389	6.93919	No change
HERVH-int_794	chr3	125582593	125588340	+	12.6197	8.37638	No change
HERVH-int_674	chr2	209080649	209086659	-	12.5362	6.82659	No change
HERVH-int_856	chr3	187184087	187189788	-	12.4294	9.15578	No change
HERVH-int_863	chr3	192713434	192719177	+	12.3812	8.92875	No change
HERVH-int_506	chr18	62348966	62354558	+	12.3474	7.89196	No change
HERVH-int_913	chr4	95304076	95310411	-	12.256	9.29654	No change
HERVH-int_1026	chr5	109866637	109871214	+	12.1553	8.03682	No change
HERVH-int_1022	chr5	103399336	103406182	-	12.1219	9.62549	No change
HERVH-int_908	chr4	92946923	92952313	+	12.1091	13.8702	No change
HERVH-int_708	chr20	44387973	44393884	+	12.0849	6.89423	No change
HERVH-int_1126	chr6	121245971	121252003	+	12.0848	7.93729	No change
HERVH-int_875	chr4	11807908	11813562	+	11.9886	6.39215	No change
HERVH-int_860	chr3	191613173	191618899	-	11.9838	8.74848	No change
HERVH-int_1424	chrX	95879024	95885447	+	11.9694	8.31449	No change
HERVH-int_550	chr19	39241006	39245935	+	11.9548	8.90071	No change
HERVH-int_295	chr12	59495425	59500861	+	11.8652	8.59562	No change
HERVH-int_1461	chrX	141511162	141516747	-	11.8129	5.78087	No change
HERVH-int_417	chr15	53030755	53037401	+	11.7569	7.56419	No change
HERVH-int_429	chr15	93054537	93060655	+	11.755	9.14115	No change
HERVH-int_1148	chr6	145424322	145429993	-	11.6077	8.00838	No change
HERVH-int_929	chr4	128432193	128438257	-	11.5675	8.08918	No change
HERVH-int_491	chr18	29383746	29390019	+	11.5631	9.20383	No change
HERVH-int_763	chr3	57337830	57343143	+	11.5503	7.37731	No change
HERVH-int_1439	chrX	113283263	113288757	+	11.5369	11.6562	No change
HERVH-int_118	chr1	241597189	241603182	+	11.4806	9.52368	No change
HERVH-int_388	chr14	71590924	71596723	+	11.4135	7.93641	No change
HERVH-int_403	chr14	96439368	96445197	+	11.2596	7.50608	No change
HERVH-int_426	chr15	89103501	89105494	-	11.2459	6.88907	No change
HERVH-int_180	chr11	3669179	3674866	+	11.241	6.35497	No change
HERVH-int_1009	chr5	81249123	81255054	+	10.9919	6.96519	No change
HERVH-int_1310	chr8	138421660	138426131	-	10.9804	6.53616	No change
HERVH-int_546	chr19	28922530	28926619	-	10.8286	10.2789	No change
HERVH-int_1433	chrX	108421574	108427387	+	10.8255	8.88188	No change
HERVH-int_1156	chr6	158121674	158127614	-	10.6553	11.8629	No change
HERVH-int_744	chr3	35915896	35921517	-	10.6127	7.4799	No change
HERVH-int_1394	chrX	30467049	30472978	-	10.5917	7.66413	No change
HERVH-int_930	chr4	129562049	129567764	-	10.5835	8.19503	No change
HERVH-int_684	chr2	224056162	224060223	-	10.5433	8.04635	No change
HERVH-int_881	chr4	20631394	20637601	-	10.4427	7.36956	No change
HERVH-int_702	chr20	37221039	37227442	-	10.3364	6.79978	No change
HERVH-int_953	chr4	156029430	156035389	-	10.2273	7.50312	No change
HERVH-int_277	chr12	20915843	20921986	+	10.2243	8.53379	No change
HERVH-int_1401	chrX	63870976	63877545	+	10.1985	11.1216	No change
HERVH-int_1362	chr9	117936931	117942614	-	10.074	7.30543	No change
HERVH-int_828	chr3	161439703	161445565	-	10.0422	7.37111	No change
HERVH-int_215	chr11	70060778	70066262	-	9.97698	6.93077	No change
HERVH-int_1240	chr7	139146211	139150158	+	9.904	6.28373	No change
HERVH-int_699	chr20	15128341	15134148	-	9.87446	7.06374	No change
HERVH-int_1255	chr8	8026245	8029782	+	9.80574	6.32197	No change
HERVH-int_815	chr3	145428282	145433882	+	9.74278	5.45897	No change
HERVH-int_42	chr1	80104447	80110172	-	9.73277	7.9301	No change
HERVH-int_965	chr4	168844002	168849777	+	9.6137	6.507	No change
HERVH-int_993	chr5	16420078	16425535	+	9.52125	6.67593	No change
HERVH-int_1368	chr9	128836729	128842693	-	9.442	6.10214	No change
HERVH-int_966	chr4	171037581	171043309	+	9.33599	7.4298	No change
HERVH-int_1295	chr8	113208103	113213632	+	9.33199	6.52825	No change
HERVH-int_768	chr3	72072277	72078051	+	9.27596	11.9751	No change
HERVH-int_1311	chr8	138836885	138842760	-	9.18376	7.15296	No change
HERVH-int_1312	chr8	146179305	146185384	-	9.08092	6.00519	No change
HERVH-int_337	chr13	48630480	48636425	+	9.05451	7.29089	No change
HERVH-int_267	chr12	13412573	13418453	-	9.00674	6.37151	No change
HERVH-int_1313	chr9	2275706	2281524	+	8.98441	8.36166	No change
HERVH-int_1228	chr7	120525754	120531445	-	8.95887	6.13168	No change
HERVH-int_616	chr2	79438472	79444833	-	8.83101	6.03198	No change
HERVH-int_64	chr1	113366164	113368676	-	8.7707	10.1828	No change
HERVH-int_821	chr3	152314805	152320942	+	8.72834	5.52076	No change
HERVH-int_1222	chr7	109231891	109237736	-	8.70514	6.32639	No change
HERVH-int_839	chr3	170389966	170396051	-	8.64337	5.24301	No change
HERVH-int_1131	chr6	125211553	125212937	+	8.63592	8.73792	No change
HERVH-int_718	chr21	38960228	38961714	-	8.60177	6.51345	No change
HERVH-int_767	chr3	70483823	70489570	-	8.49018	6.12276	No change
HERVH-int_1143	chr6	137382560	137388258	-	8.46868	6.50147	No change
HERVH-int_386	chr14	61599970	61605878	-	8.38657	5.962	No change
HERVH-int_817	chr3	146079873	146085759	+	8.08448	5.88761	No change
HERVH-int_665	chr2	194995426	195001278	-	8.07484	5.83533	No change
HERVH-int_632	chr2	141183963	141189971	+	8.06897	4.97581	No change
HERVH-int_964	chr4	168797463	168803172	+	8.05903	5.57201	No change
HERVH-int_211	chr11	68393497	68400264	+	7.94635	9.02462	No change
HERVH-int_1035	chr5	123639451	123645169	+	7.90155	5.00139	No change
HERVH-int_967	chr4	171598847	171603485	+	7.89832	5.24783	No change
HERVH-int_110	chr1	230736962	230744840	+	7.76741	53.1611	Up	LTR7	FL
HERVH-int_284	chr12	30209014	30215449	+	7.62908	4.41471	No change
HERVH-int_1192	chr7	22742977	22748932	+	7.56551	5.90071	No change
HERVH-int_457	chr16	59548815	59556868	-	7.54022	8.60211	No change
HERVH-int_1129	chr6	123877989	123883489	+	7.51215	4.30132	No change
HERVH-int_813	chr3	144830987	144834692	+	7.47926	6.33524	No change
HERVH-int_336	chr13	43633808	43635738	-	7.42753	6.93508	No change
HERVH-int_109	chr1	229548165	229554412	+	7.38735	7.15682	No change
HERVH-int_1070	chr5	166725633	166730683	-	7.36163	5.84758	No change
HERVH-int_808	chr3	137314443	137320032	+	7.35698	5.61145	No change
HERVH-int_873	chr4	9640597	9646377	+	7.35066	5.40124	No change
HERVH-int_831	chr3	162440606	162445017	-	7.29218	6.83398	No change
HERVH-int_935	chr4	133039333	133045046	+	7.25701	6.15453	No change
HERVH-int_1012	chr5	95502532	95508124	-	7.16165	5.17153	No change
HERVH-int_980	chr4	190847056	190853016	+	7.15659	5.64035	No change
HERVH-int_656	chr2	188898225	188903863	+	7.13605	7.0756	No change
HERVH-int_709	chr21	17351930	17357679	-	7.10945	3.40471	No change
HERVH-int_158	chr10	102140677	102142228	+	7.03913	7.32663	No change
HERVH-int_143	chr10	60626240	60627091	-	6.96812	4.22734	No change
HERVH-int_834	chr3	166218393	166224206	-	6.92847	4.56357	No change
HERVH-int_398	chr14	87701035	87707135	-	6.87207	6.31133	No change
HERVH-int_719	chr21	38961987	38964810	-	6.8717	4.15317	No change
HERVH-int_844	chr3	175545273	175554009	+	6.80141	7.29644	No change
HERVH-int_977	chr4	186965177	186970826	-	6.78317	4.89222	No change
HERVH-int_216	chr11	71448621	71452160	+	6.77999	9.43027	No change
HERVH-int_498	chr18	40317011	40322310	+	6.76187	4.68092	No change
HERVH-int_835	chr3	166540369	166547501	-	6.67585	6.60019	No change
HERVH-int_209	chr11	67620957	67624432	-	6.63039	5.98891	No change
HERVH-int_494	chr18	32936104	32941755	-	6.60468	4.99365	No change
HERVH-int_769	chr3	75519057	75524834	-	6.5772	5.01999	No change
HERVH-int_128	chr10	26005350	26011855	+	6.51478	4.83305	No change
HERVH-int_194	chr11	25508041	25512510	-	6.48148	4.62087	No change
HERVH-int_282	chr12	29288864	29293734	-	6.45074	2.63595	No change
HERVH-int_276	chr12	18348595	18356661	+	6.43367	9.65261	No change
HERVH-int_54	chr1	99266611	99272414	-	6.36705	5.07089	No change
HERVH-int_1077	chr6	3167270	3170818	+	6.30014	5.39726	No change
HERVH-int_34	chr1	70833312	70839707	+	6.26259	7.59544	No change
HERVH-int_1360	chr9	102902464	102908804	-	6.24198	4.59158	No change
HERVH-int_803	chr3	129868074	129871533	-	6.22337	6.7522	No change
HERVH-int_1361	chr9	109550563	109556130	+	6.21924	4.68128	No change
HERVH-int_824	chr3	154992226	154998587	-	6.15967	4.11488	No change
HERVH-int_1094	chr6	51806353	51809224	+	6.14984	4.43577	No change
HERVH-int_931	chr4	131688564	131694423	+	6.0105	4.38064	No change
HERVH-int_1065	chr5	160675416	160682020	+	5.99952	4.29002	No change
HERVH-int_1249	chr7	148006508	148012707	-	5.99943	5.72493	No change
HERVH-int_996	chr5	22094811	22100248	+	5.98216	4.79257	No change
HERVH-int_13	chr1	35597626	35603626	-	5.96843	5.19592	No change
HERVH-int_356	chr13	82440230	82446566	+	5.95535	6.00294	No change
HERVH-int_854	chr3	186375563	186381479	+	5.94817	4.29856	No change
HERVH-int_288	chr12	46425701	46426605	+	5.93742	4.62611	No change
HERVH-int_555	chr19	46776446	46782109	-	5.91768	3.28617	No change
HERVH-int_1391	chrX	28910237	28916285	-	5.86814	5.13021	No change
HERVH-int_495	chr18	33424026	33430382	+	5.84168	4.26045	No change
HERVH-int_355	chr13	80757646	80764114	+	5.77503	5.50573	No change
HERVH-int_1075	chr5	178616658	178617626	-	5.63461	11.9915	No change
HERVH-int_1241	chr7	139150465	139152150	+	5.62204	3.41039	No change
HERVH-int_747	chr3	38123976	38125219	-	5.59704	6.06013	No change
HERVH-int_280	chr12	25316147	25322449	+	5.56735	5.0083	No change
HERVH-int_1317	chr9	10884982	10890804	+	5.56709	3.77151	No change
HERVH-int_714	chr21	18493759	18500075	+	5.56281	4.39652	No change
HERVH-int_1304	chr8	129926705	129932566	+	5.52826	4.06465	No change
HERVH-int_1258	chr8	8916424	8922705	-	5.41986	4.14849	No change
HERVH-int_262	chr12	10115036	10121289	-	5.40927	3.89518	No change
HERVH-int_171	chr10	111322516	111328010	+	5.4081	4.83761	No change
HERVH-int_1237	chr7	125557611	125564164	+	5.39717	4.03239	No change
HERVH-int_1327	chr9	35003290	35009330	+	5.36207	6.30174	No change
HERVH-int_235	chr11	94752548	94757239	-	5.31611	4.47602	No change
HERVH-int_971	chr4	177215388	177221499	-	5.29985	4.19129	No change
HERVH-int_721	chr21	44220957	44226688	-	5.23704	4.02365	No change
HERVH-int_1025	chr5	107903362	107909806	-	5.23251	4.38926	No change
HERVH-int_849	chr3	177925751	177932446	+	5.22092	3.13041	No change
HERVH-int_673	chr2	207881942	207888008	+	5.211	4.46901	No change
HERVH-int_493	chr18	32795992	32802476	+	5.17483	3.58701	No change
HERVH-int_1151	chr6	147952163	147953818	-	5.17347	11.9384	No change
HERVH-int_1282	chr8	85975066	85981388	+	5.13531	3.56621	No change
HERVH-int_851	chr3	179234857	179240270	+	5.07688	4.46697	No change
HERVH-int_245	chr11	122417235	122426310	+	5.06482	6.14275	No change
HERVH-int_712	chr21	18264530	18270560	+	5.05582	4.79385	No change
HERVH-int_174	chr10	120656007	120656467	+	5.04524	6.77746	No change
HERVH-int_230	chr11	83153227	83159588	-	5.04094	3.67884	No change
HERVH-int_1199	chr7	32872173	32877883	+	4.93729	3.14459	No change
HERVH-int_832	chr3	163625318	163631776	+	4.92653	2.96727	No change
HERVH-int_145	chr10	81723664	81725300	+	4.92018	6.93135	No change
HERVH-int_134	chr10	46066622	46071533	+	4.91556	3.45274	No change
HERVH-int_1121	chr6	114332939	114339309	-	4.90794	1.89664	No change
HERVH-int_972	chr4	179128274	179134496	+	4.88409	3.90346	No change
HERVH-int_938	chr4	134933367	134939535	+	4.83366	3.48005	No change
HERVH-int_1095	chr6	55875537	55881584	-	4.75329	3.56996	No change
HERVH-int_248	chr11	123736029	123741772	-	4.74372	3.72198	No change
HERVH-int_990	chr5	9007900	9009669	-	4.72532	4.30276	No change
HERVH-int_595	chr2	57456676	57462340	+	4.72285	3.05061	No change
HERVH-int_469	chr17	6636284	6640771	-	4.63879	3.10117	No change
HERVH-int_1323	chr9	25668927	25675215	+	4.61274	3.28007	No change
HERVH-int_204	chr11	63220111	63226979	+	4.48175	8.63474	No change
HERVH-int_664	chr2	193783029	193789561	+	4.45019	3.47501	No change
HERVH-int_564	chr19	55634173	55636929	+	4.39764	2.3262	No change
HERVH-int_1190	chr7	20160332	20166178	+	4.38539	3.82481	No change
HERVH-int_641	chr2	155440283	155443701	-	4.36263	3.0711	No change
HERVH-int_975	chr4	180641678	180648049	+	4.35461	3.19777	No change
HERVH-int_1431	chrX	103017989	103022234	-	4.32509	5.29401	No change
HERVH-int_1444	chrX	115854285	115860680	-	4.25827	6.03994	No change
HERVH-int_1407	chrX	70491433	70492681	+	4.23631	11.7985	No change
HERVH-int_591	chr2	52250122	52254738	-	4.19967	3.53423	No change
HERVH-int_1388	chrX	28520712	28522052	-	4.18361	14.9253	Up	LTR7	FL
HERVH-int_1093	chr6	51803039	51806034	+	4.15697	2.81115	No change
HERVH-int_286	chr12	34418480	34427192	+	4.11841	4.91069	No change
HERVH-int_1238	chr7	138014000	138019276	+	4.1096	8.13809	No change
HERVH-int_1239	chr7	138049445	138053044	+	4.09844	2.92501	No change
HERVH-int_1206	chr7	64139928	64147280	+	4.08804	4.60453	No change
HERVH-int_1325	chr9	31326305	31334695	+	4.07729	8.22655	No change
HERVH-int_899	chr4	87395924	87401673	+	4.06019	2.60018	No change
HERVH-int_861	chr3	191645809	191646784	-	4.02141	7.56188	No change
HERVH-int_1352	chr9	94833980	94840505	+	3.99792	3.59062	No change
HERVH-int_706	chr20	43298870	43305415	+	3.96864	3.05274	No change
HERVH-int_558	chr19	53123937	53130568	+	3.89257	2.06527	No change
HERVH-int_1408	chrX	72747793	72753783	+	3.79855	3.52143	No change
HERVH-int_428	chr15	90677887	90681532	+	3.77291	5.26735	No change
HERVH-int_1218	chr7	100519902	100525640	+	3.77018	3.26212	No change
HERVH-int_1266	chr8	37858187	37861640	-	3.75165	5.38603	No change
HERVH-int_700	chr20	18497766	18503403	-	3.71083	4.10786	No change
HERVH-int_72	chr1	163561099	163566319	+	3.70753	2.8268	No change
HERVH-int_1041	chr5	126007036	126008314	-	3.56239	3.25875	No change
HERVH-int_716	chr21	27600198	27605806	-	3.50023	2.86225	No change
HERVH-int_933	chr4	131931244	131933476	+	3.48508	4.23183	No change
HERVH-int_917	chr4	104862425	104868186	+	3.41036	3.38642	No change
HERVH-int_1252	chr8	5293988	5299768	-	3.36941	2.52476	No change
HERVH-int_392	chr14	76046841	76052840	-	3.36489	5.57164	No change
HERVH-int_1397	chrX	37317683	37320501	-	3.34846	2.35135	No change
HERVH-int_1261	chr8	10428591	10434839	+	3.34522	3.11742	No change
HERVH-int_816	chr3	146071604	146077250	+	3.34453	2.83351	No change
HERVH-int_56	chr1	102062786	102068998	-	3.25392	3.20938	No change
HERVH-int_169	chr10	107776498	107782856	-	3.25381	3.44941	No change
HERVH-int_1113	chr6	87307970	87313619	-	3.22486	2.08921	No change
HERVH-int_1372	chr9	134422601	134426317	+	3.222	3.60008	No change
HERVH-int_750	chr3	44386150	44391885	-	3.22063	4.08263	No change
HERVH-int_1031	chr5	118285936	118288341	-	3.18985	1.96441	No change
HERVH-int_738	chr3	27591073	27595294	-	3.13191	3.45729	No change
HERVH-int_1092	chr6	40829137	40835963	-	3.07173	4.53261	No change
HERVH-int_147	chr10	88320995	88326415	-	3.04341	4.73532	No change
HERVH-int_969	chr4	173876811	173883463	-	3.01341	2.17384	No change
HERVH-int_871	chr4	9096126	9099642	+	2.99448	2.06699	No change
HERVH-int_104	chr1	227021204	227026105	+	2.95812	1.95441	No change
HERVH-int_986	chr5	7057711	7063854	-	2.95804	1.76687	No change
HERVH-int_1037	chr5	124302379	124307149	-	2.93058	2.21342	No change
HERVH-int_711	chr21	17766452	17770854	-	2.90147	2.02272	No change
HERVH-int_340	chr13	53531518	53534076	-	2.89803	1.81705	No change
HERVH-int_685	chr2	224952071	224958232	-	2.86801	3.65964	No change
HERVH-int_1124	chr6	117979960	117986363	-	2.84059	11.8376	Up	LTR7B
HERVH-int_422	chr15	83371129	83377152	+	2.82237	3.90039	No change
HERVH-int_102	chr1	225027638	225033784	-	2.8198	3.05895	No change
HERVH-int_188	chr11	14545807	14550608	+	2.77909	3.42019	No change
HERVH-int_219	chr11	77261220	77266752	+	2.65298	2.04445	No change
HERVH-int_737	chr3	26199143	26207066	-	2.65122	6.24131	No change
HERVH-int_52	chr1	95032034	95036345	-	2.61545	2.26997	No change
HERVH-int_1034	chr5	121952588	121960069	-	2.57876	3.47841	No change
HERVH-int_853	chr3	185091637	185097495	-	2.57304	2.71493	No change
HERVH-int_1166	chr6	169078776	169079799	-	2.56616	1.66318	No change
HERVH-int_653	chr2	183908914	183914378	+	2.5293	2.1635	No change
HERVH-int_1272	chr8	72576900	72579950	+	2.52395	2.66178	No change
HERVH-int_1186	chr7	9497332	9503848	-	2.49998	2.01637	No change
HERVH-int_895	chr4	68896664	68903291	+	2.45318	2.78197	No change
HERVH-int_226	chr11	83053028	83056621	-	2.3723	1.98479	No change
HERVH-int_30	chr1	64038415	64040557	-	2.36754	2.51539	No change
HERVH-int_1429	chrX	102683983	102690366	-	2.34972	3.70013	No change
HERVH-int_1068	chr5	166167063	166171655	-	2.32875	1.9498	No change
HERVH-int_1404	chrX	70484230	70486737	+	2.30683	2.94119	No change
HERVH-int_1242	chr7	141277876	141284242	-	2.28863	2.71879	No change
HERVH-int_50	chr1	94296576	94298584	+	2.28395	12.2322	Up	LTR7	FL
HERVH-int_752	chr3	44896516	44900874	-	2.28333	2.02423	No change
HERVH-int_149	chr10	91044477	91050644	+	2.23132	2.24015	No change
HERVH-int_604	chr2	69670143	69676473	-	2.20656	2.5064	No change
HERVH-int_22	chr1	45781646	45786155	+	2.18769	2.55787	No change
HERVH-int_67	chr1	117404969	117411017	+	2.18543	17.7968	Up	LTR7B
HERVH-int_1088	chr6	33313687	33318663	+	2.18399	2.73435	No change
HERVH-int_619	chr2	84019934	84021604	-	2.17949	1.4562	No change
HERVH-int_1078	chr6	3172184	3174090	+	2.17381	2.53537	No change
HERVH-int_1396	chrX	35627539	35630647	+	2.10265	1.69367	No change
HERVH-int_481	chr17	72499394	72502559	+	2.09697	1.79543	No change
HERVH-int_666	chr2	198443134	198448349	+	2.0902	2.2271	No change
HERVH-int_1277	chr8	82826646	82830994	+	2.03077	1.31517	No change
HERVH-int_227	chr11	83130178	83134599	+	2.02516	1.80795	No change
HERVH-int_1158	chr6	159303843	159308953	-	2.02415	8.34915	Up	LTR7B
HERVH-int_538	chr19	22040886	22046695	+	2.02213	3.54268	No change
HERVH-int_165	chr10	104968394	104971155	+	2.00811	6.17471	No change
HERVH-int_775	chr3	80435278	80440590	+	2.00011	3.44502	No change
HERVH-int_540	chr19	23209231	23215033	-	1.96408	2.24628	No change
HERVH-int_1189	chr7	17453687	17460387	+	1.95481	1.36689	No change
HERVH-int_213	chr11	69903572	69905007	-	1.92829	5.11118	Up	LTR7C
HERVH-int_243	chr11	118600884	118602564	-	1.92464	1.59274	No change
HERVH-int_510	chr19	5847400	5850218	+	1.90814	2.26516	No change
HERVH-int_892	chr4	54886246	54891713	+	1.89494	16.7854	Up	LTR7B
HERVH-int_904	chr4	89265316	89270364	-	1.88441	1.48648	No change
HERVH-int_51	chr1	94299660	94302644	+	1.88105	11.5701	Up	LTR7	single repeat
HERVH-int_745	chr3	37247199	37251353	+	1.87494	3.31606	No change
HERVH-int_680	chr2	215954662	215960754	+	1.87243	1.93014	No change
HERVH-int_1073	chr5	170427581	170432148	-	1.86462	1.53515	No change
HERVH-int_246	chr11	122695136	122697277	+	1.86217	1.21949	No change
HERVH-int_121	chr10	3037746	3040372	-	1.86085	2.13262	No change
HERVH-int_592	chr2	54734039	54736679	-	1.85684	1.76161	No change
HERVH-int_1163	chr6	161198262	161201878	+	1.85108	2.6767	No change
HERVH-int_15	chr1	38374262	38378647	+	1.85034	4.11633	No change
HERVH-int_636	chr2	151809931	151816617	+	1.84315	3.50897	No change
HERVH-int_575	chr2	20282323	20287884	+	1.82719	2.58446	No change
HERVH-int_330	chr12	133466097	133470792	+	1.82383	2.56407	No change
HERVH-int_1219	chr7	106168198	106174104	-	1.81252	0.944627	No change
HERVH-int_811	chr3	143516287	143524767	+	1.81202	2.1417	No change
HERVH-int_175	chr10	120656981	120659856	+	1.80901	1.9683	No change
HERVH-int_492	chr18	29580446	29586244	+	1.80489	12.0874	Up	LTR7B
HERVH-int_1091	chr6	39099289	39104296	-	1.79842	5.12649	No change
HERVH-int_325	chr12	110843163	110846550	-	1.79349	2.50388	No change
HERVH-int_1276	chr8	82810251	82816178	-	1.78638	3.43294	No change
HERVH-int_1412	chrX	73346882	73350354	-	1.78113	2.57514	No change
HERVH-int_766	chr3	67088286	67094608	-	1.76398	1.58958	No change
HERVH-int_168	chr10	107487395	107493543	+	1.76195	1.92556	No change
HERVH-int_886	chr4	27980524	27982996	+	1.75435	2.86981	No change
HERVH-int_189	chr11	18664801	18671021	+	1.74654	7.80627	Up	LTR7B
HERVH-int_865	chr4	398313	399773	-	1.73051	1.29093	No change
HERVH-int_1268	chr8	61217939	61224568	-	1.72947	3.4796	No change
HERVH-int_1223	chr7	109281765	109287697	-	1.70298	1.78548	No change
HERVH-int_115	chr1	233824371	233824501	+	1.69906	5.31604	No change
HERVH-int_393	chr14	78067486	78068447	+	1.69287	2.80315	No change
HERVH-int_1390	chrX	28522461	28526011	-	1.68817	1.235	No change
HERVH-int_310	chr12	73395628	73401507	-	1.68435	1.25216	No change
HERVH-int_1046	chr5	128067038	128071690	+	1.67848	1.57873	No change
HERVH-int_497	chr18	40132406	40138107	-	1.67817	2.19107	No change
HERVH-int_406	chr14	101771591	101777584	-	1.66426	2.01723	No change
HERVH-int_651	chr2	173406826	173409014	+	1.66421	2.64011	No change
HERVH-int_1197	chr7	30519185	30524899	+	1.65608	1.63126	No change
HERVH-int_132	chr10	35690533	35695102	-	1.64199	1.99498	No change
HERVH-int_6	chr1	13887336	13893989	+	1.63388	1.4767	No change
HERVH-int_914	chr4	98058143	98061231	-	1.62274	1.40424	No change
HERVH-int_292	chr12	48505127	48509459	-	1.61988	1.64326	No change
HERVH-int_298	chr12	61980887	61986712	+	1.61359	1.29142	No change
HERVH-int_1460	chrX	141315409	141320844	+	1.57055	2.40926	No change
HERVH-int_1402	chrX	64349180	64354974	-	1.56529	2.05158	No change
HERVH-int_414	chr15	41427648	41429819	+	1.53729	1.47414	No change
HERVH-int_944	chr4	140079133	140081209	-	1.53679	2.19489	No change
HERVH-int_311	chr12	76685500	76691563	+	1.53655	1.53323	No change
HERVH-int_1385	chrX	16236500	16240380	-	1.52579	1.5414	No change
HERVH-int_1212	chr7	76969254	76975197	+	1.51296	2.30031	No change
HERVH-int_1345	chr9	88494146	88495849	-	1.50994	3.59179	No change
HERVH-int_87	chr1	210284435	210289552	-	1.50637	2.31264	No change
HERVH-int_367	chr14	21282677	21284889	-	1.49588	4.44101	No change
HERVH-int_1161	chr6	160649683	160655354	+	1.48918	1.53461	No change
HERVH-int_798	chr3	128554926	128560870	-	1.48765	1.58456	No change
HERVH-int_590	chr2	47809795	47818785	-	1.47716	1.92941	No change
HERVH-int_291	chr12	46715088	46720120	-	1.47632	4.01238	No change
HERVH-int_1205	chr7	52400619	52406737	-	1.46994	1.07245	No change
HERVH-int_1400	chrX	55814840	55819838	-	1.46552	1.94776	No change
HERVH-int_915	chr4	101912850	101918632	-	1.45059	1.89566	No change
HERVH-int_780	chr3	90120695	90122131	-	1.43943	0.801774	No change
HERVH-int_456	chr16	52249985	52251309	-	1.43453	1.83759	No change
HERVH-int_740	chr3	32108959	32117579	+	1.42732	3.74284	No change
HERVH-int_633	chr2	143247248	143252894	-	1.4211	1.73656	No change
HERVH-int_830	chr3	162430248	162436046	+	1.40818	1.09275	No change
HERVH-int_164	chr10	104965198	104968083	+	1.3959	4.95914	Up	LTR7Y
HERVH-int_167	chr10	105279964	105282021	-	1.38641	2.70984	No change
HERVH-int_806	chr3	135936281	135939442	-	1.37977	3.68193	No change
HERVH-int_896	chr4	71897527	71902991	+	1.36827	1.55904	No change
HERVH-int_401	chr14	93226084	93229886	+	1.3626	0.813403	No change
HERVH-int_58	chr1	105139160	105145391	+	1.34946	1.37061	No change
HERVH-int_1403	chrX	64581469	64585829	+	1.34766	2.46695	No change
HERVH-int_1160	chr6	159309651	159310247	-	1.34423	10.3346	Up	LTR7B
HERVH-int_97	chr1	222121123	222121996	+	1.34306	0.482616	No change
HERVH-int_978	chr4	187163110	187168738	-	1.33023	1.38647	No change
HERVH-int_166	chr10	104971436	104973414	+	1.32438	5.66643	No change
HERVH-int_210	chr11	68390173	68392572	+	1.31194	2.22213	No change
HERVH-int_644	chr2	158197552	158199986	-	1.2974	0.850958	No change
HERVH-int_294	chr12	55336322	55342150	-	1.29519	4.41093	No change
HERVH-int_1007	chr5	76175726	76181435	-	1.27996	3.61391	No change
HERVH-int_852	chr3	179240274	179244136	-	1.27542	1.28706	No change
HERVH-int_455	chr16	47872652	47878475	+	1.2528	1.35198	No change
HERVH-int_289	chr12	46426914	46429689	+	1.24034	1.61479	No change
HERVH-int_415	chr15	43176957	43182546	+	1.23972	2.41776	No change
HERVH-int_638	chr2	152165582	152171737	+	1.21764	1.42978	No change
HERVH-int_1378	chrX	3476770	3478202	-	1.20386	1.1943	No change
HERVH-int_760	chr3	48762661	48767580	-	1.19337	0.677294	No change
HERVH-int_727	chr22	39453317	39458975	-	1.18838	1.85277	No change
HERVH-int_1415	chrX	81982215	81988398	+	1.16956	1.19955	No change
HERVH-int_8	chr1	23323998	23330896	-	1.1679	4.45466	Up	LTR7C
HERVH-int_133	chr10	35695841	35697680	-	1.13888	0.748335	No change
HERVH-int_532	chr19	20701637	20707276	-	1.11531	1.20711	No change
HERVH-int_85	chr1	205853701	205859552	-	1.11444	1.36756	No change
HERVH-int_421	chr15	74646485	74652125	+	1.11318	4.02483	No change
HERVH-int_84	chr1	205840874	205844220	+	1.07292	2.76066	No change
HERVH-int_10	chr1	30676525	30681960	+	1.06862	1.40027	No change
HERVH-int_338	chr13	49440847	49446595	-	1.06451	2.08701	No change
HERVH-int_512	chr19	5853588	5854724	+	1.06376	1.4449	No change
HERVH-int_710	chr21	17764278	17765617	-	1.0516	0.655788	No change
HERVH-int_451	chr16	30871472	30873178	+	1.03968	0.997055	No change
HERVH-int_443	chr16	19004378	19008623	-	1.03387	2.3157	No change
HERVH-int_440	chr16	10386711	10389091	+	1.0097	1.84899	No change
HERVH-int_76	chr1	178009376	178015065	+	0.999993	43.3635	Up	LTR7B
HERVH-int_695	chr20	1707885	1714216	-	0.989333	1.01175	No change
HERVH-int_613	chr2	78985329	78990369	+	0.983218	1.01335	No change
HERVH-int_89	chr1	213017153	213020148	+	0.976687	1.28907	No change
HERVH-int_1193	chr7	22953084	22958547	+	0.963539	1.50874	No change
HERVH-int_553	chr19	46605462	46612578	-	0.957723	1.0384	No change
HERVH-int_139	chr10	57731272	57735847	+	0.95758	1.23933	No change
HERVH-int_778	chr3	86586219	86593080	-	0.944374	1.67279	No change
HERVH-int_829	chr3	161871209	161877425	-	0.937209	1.06177	No change
HERVH-int_73	chr1	169652211	169656767	+	0.928951	0.819206	No change
HERVH-int_65	chr1	114572294	114575106	+	0.920987	0.845	No change
HERVH-int_1017	chr5	98346528	98352658	-	0.90695	7.72958	Up	LTR7B
HERVH-int_88	chr1	210360949	210369023	+	0.88848	1.62309	No change
HERVH-int_662	chr2	193370805	193372514	+	0.881271	1.3101	No change
HERVH-int_1270	chr8	64059898	64065823	-	0.877901	2.03913	No change
HERVH-int_1328	chr9	35154100	35156607	-	0.877198	1.32266	No change
HERVH-int_232	chr11	89114472	89120727	+	0.874246	1.01477	No change
HERVH-int_974	chr4	180324672	180330448	+	0.858676	1.24351	No change
HERVH-int_384	chr14	53595463	53602270	+	0.855494	0.798024	No change
HERVH-int_1405	chrX	70487034	70489460	+	0.850891	2.66041	No change
HERVH-int_1267	chr8	50332352	50338885	+	0.848665	0.98731	No change
HERVH-int_823	chr3	153543371	153547230	-	0.831657	1.3513	No change
HERVH-int_487	chr18	9423226	9426212	-	0.828307	1.14012	No change
HERVH-int_1157	chr6	159301418	159303542	-	0.822493	9.64947	Up	LTR7B	single repeat
HERVH-int_155	chr10	99322055	99324053	-	0.82193	1.12145	No change
HERVH-int_122	chr10	5512731	5514756	+	0.815976	0.938745	No change
HERVH-int_81	chr1	192947647	192949670	-	0.810386	0.465703	No change
HERVH-int_951	chr4	154977698	154984957	+	0.804164	0.699002	No change
HERVH-int_784	chr3	97909932	97915635	+	0.802337	0.820102	No change
HERVH-int_400	chr14	92509322	92516165	-	0.799607	1.3334	No change
HERVH-int_810	chr3	141411026	141415286	-	0.783519	0.664584	No change
HERVH-int_542	chr19	23361592	23362545	+	0.771301	0.387922	No change
HERVH-int_836	chr3	167140181	167148963	+	0.762401	0.940919	No change
HERVH-int_407	chr14	102706294	102712106	+	0.75807	1.58821	No change
HERVH-int_551	chr19	42951108	42954318	-	0.7579	1.03863	No change
HERVH-int_331	chr12	133471242	133475085	+	0.755935	1.3785	No change
HERVH-int_1047	chr5	130907573	130914619	+	0.73068	0.74522	No change
HERVH-int_268	chr12	14384341	14390021	+	0.729979	1.12224	No change
HERVH-int_568	chr2	3863139	3868930	-	0.702088	1.58775	No change
HERVH-int_202	chr11	49342135	49348393	-	0.701936	0.670812	No change
HERVH-int_958	chr4	164021089	164025474	-	0.693646	0.71861	No change
HERVH-int_1455	chrX	129411348	129414166	+	0.689246	0.728593	No change
HERVH-int_156	chr10	101020021	101023832	+	0.681444	1.9022	No change
HERVH-int_40	chr1	79337872	79346600	+	0.675358	0.979054	No change
HERVH-int_1100	chr6	64660120	64666415	+	0.668146	0.842652	No change
HERVH-int_924	chr4	123932622	123934510	-	0.667718	2.85799	Up	LTR7Y
HERVH-int_679	chr2	212126532	212132378	+	0.648259	0.765403	No change
HERVH-int_850	chr3	179233093	179234856	-	0.644509	0.255657	No change
HERVH-int_1234	chr7	124600723	124604006	-	0.633446	1.24425	No change
HERVH-int_131	chr10	32422627	32427780	-	0.625459	1.54341	No change
HERVH-int_1214	chr7	92108507	92114588	-	0.619915	1.45186	No change
HERVH-int_777	chr3	84236111	84242555	-	0.613694	0.728074	No change
HERVH-int_66	chr1	116051762	116058068	-	0.61072	1.07766	No change
HERVH-int_452	chr16	30873457	30876227	+	0.608057	1.18868	No change
HERVH-int_1055	chr5	136072732	136075313	+	0.607572	0.820278	No change
HERVH-int_755	chr3	46429176	46433648	-	0.59252	1.23878	No change
HERVH-int_517	chr19	9652566	9657598	+	0.580056	0.656575	No change
HERVH-int_162	chr10	102943513	102948165	-	0.576991	0.90581	No change
HERVH-int_1375	chr9	140740880	140744917	+	0.575399	1.25509	No change
HERVH-int_1294	chr8	110313306	110319688	+	0.561612	0.712422	No change
HERVH-int_893	chr4	59156906	59161705	-	0.551697	0.687803	No change
HERVH-int_328	chr12	114493549	114501194	+	0.530239	2.43165	Up	LTR7B
HERVH-int_1428	chrX	100041607	100046853	-	0.522773	1.43747	No change
HERVH-int_946	chr4	146173841	146178134	-	0.49923	0.831641	No change
HERVH-int_1067	chr5	162761366	162767591	+	0.498541	1.28214	No change
HERVH-int_1243	chr7	142802210	142807597	+	0.489997	0.607568	No change
HERVH-int_807	chr3	135939739	135942556	-	0.488762	0.780769	No change
HERVH-int_522	chr19	9859336	9862648	+	0.483966	2.58052	Up	LTR7B
HERVH-int_475	chr17	52489140	52494163	+	0.471691	0.716402	No change
HERVH-int_7	chr1	20367774	20372275	-	0.469121	0.74191	No change
HERVH-int_554	chr19	46704898	46706643	-	0.458714	0.695062	No change
HERVH-int_547	chr19	35005001	35008630	+	0.458447	0.881152	No change
HERVH-int_220	chr11	77791882	77796627	+	0.446176	0.317888	No change
HERVH-int_508	chr18	71960324	71966271	+	0.438324	0.671587	No change
HERVH-int_366	chr14	21168995	21174738	+	0.436569	4.30927	Up	LTR7C
HERVH-int_1387	chrX	27304340	27313095	-	0.42535	0.860537	No change
HERVH-int_537	chr19	21313916	21318059	-	0.407434	0.45675	No change
HERVH-int_1466	chrX	152360384	152367302	-	0.406509	0.302485	No change
HERVH-int_170	chr10	110358808	110360574	+	0.405124	0.413542	No change
HERVH-int_754	chr3	46368227	46374348	-	0.399472	0.450799	No change
HERVH-int_1153	chr6	152811474	152816574	+	0.39668	0.627447	No change
HERVH-int_146	chr10	84817264	84823121	+	0.393182	0.47432	No change
HERVH-int_520	chr19	9746673	9752891	-	0.381969	0.551666	No change
HERVH-int_1102	chr6	68577521	68584349	-	0.3789	0.763607	No change
HERVH-int_1209	chr7	75409321	75412836	+	0.37483	0.658249	No change
HERVH-int_299	chr12	63152551	63154537	+	0.365648	1.9908	Up	LTR7B
HERVH-int_504	chr18	56308454	56313083	-	0.363189	0.77953	No change
HERVH-int_1048	chr5	130916278	130917873	+	0.352252	0.153648	No change
HERVH-int_1348	chr9	88761013	88762344	+	0.350785	5.53794	Up	LTR7C
HERVH-int_477	chr17	53547363	53549951	+	0.340897	0.248909	No change
HERVH-int_1292	chr8	104014306	104016817	+	0.339841	0.687535	No change
HERVH-int_53	chr1	95036646	95038382	-	0.334791	0.77333	No change
HERVH-int_782	chr3	93656899	93662915	+	0.332817	0.92904	No change
HERVH-int_1273	chr8	72580263	72582683	+	0.331436	0.489555	No change
HERVH-int_1346	chr9	88495850	88499425	+	0.330745	3.04533	Up	LTR7	FL	tandem elements
HERVH-int_490	chr18	28864162	28869890	-	0.330615	0.431701	No change
HERVH-int_764	chr3	58578098	58581431	+	0.328838	0.34053	No change
HERVH-int_1411	chrX	73341434	73346583	-	0.320966	2.1526	Up	LTR7B
HERVH-int_329	chr12	127638200	127642614	+	0.317897	0.471658	No change
HERVH-int_16	chr1	38378957	38379845	+	0.316851	1.57233	Up	LTR7B
HERVH-int_19	chr1	43322383	43323280	+	0.310968	0.434811	No change
HERVH-int_1188	chr7	12700387	12705219	+	0.306229	1.05713	Up	LTR7B
HERVH-int_1442	chrX	115126856	115130549	+	0.303356	0.167162	No change
HERVH-int_471	chr17	19791855	19796911	-	0.301045	0.963949	No change
HERVH-int_1278	chr8	82831293	82832126	+	0.289838	0.183083	No change
HERVH-int_20	chr1	43323394	43325555	+	0.280589	0.691215	No change
HERVH-int_739	chr3	27640493	27644654	+	0.280524	1.43052	Up	LTR7B
HERVH-int_867	chr4	401370	403088	-	0.280366	1.16003	Up	LTR7B
HERVH-int_776	chr3	83403327	83406751	-	0.276944	0.643022	No change
HERVH-int_521	chr19	9852502	9857939	+	0.266793	0.427904	No change
HERVH-int_625	chr2	110975461	110976770	+	0.264007	0.199799	No change
HERVH-int_627	chr2	117888205	117892654	+	0.259337	0.391145	No change
HERVH-int_285	chr12	33240784	33243791	-	0.242935	0.799367	No change
HERVH-int_480	chr17	66791595	66794238	-	0.240236	0.306048	No change
HERVH-int_1314	chr9	2509687	2515547	+	0.236732	0.535278	No change
HERVH-int_715	chr21	27228148	27229026	+	0.234419	0.466717	No change
HERVH-int_770	chr3	76583843	76587297	-	0.230167	0.0258419	No change
HERVH-int_302	chr12	70525049	70526576	-	0.221081	0.921242	Up	LTR7B
HERVH-int_1217	chr7	99320774	99327555	+	0.215904	0.305723	No change
HERVH-int_1329	chr9	35636816	35639022	+	0.206785	2.70127	Up	LTR7B
HERVH-int_525	chr19	15939548	15945535	+	0.201689	0.350393	No change
HERVH-int_804	chr3	131228067	131233052	-	0.200763	0.474408	No change
HERVH-int_1074	chr5	170433767	170435850	-	0.196144	0.348016	No change
HERVH-int_26	chr1	53898553	53900850	+	0.180264	3.96534	Up	LTR7	single repeat
HERVH-int_14	chr1	38373487	38374125	+	0.179578	1.97282	Up	LTR7B
HERVH-int_545	chr19	23732295	23737856	+	0.174939	8.75013	Up	LTR7C
HERVH-int_49	chr16	65263708	65269252	+	0.166068	3.09193	Up	LTR7	FL
HERVH-int_413	chr15	41423494	41427331	+	0.161077	0.413292	No change
HERVH-int_326	chr12	110846939	110848873	-	0.15835	0.316605	No change
HERVH-int_728	chr22	39462099	39464313	-	0.155816	0.165059	No change
HERVH-int_513	chr19	5855021	5857664	+	0.154115	0.314771	No change
HERVH-int_657	chr2	189029448	189031076	-	0.149063	0.46753	No change
HERVH-int_1040	chr5	126002788	126006082	-	0.148555	0.460497	No change
HERVH-int_1043	chr5	126009173	126010758	-	0.131011	0.606673	Up	LTR7	single repeat
HERVH-int_516	chr19	9650019	9651409	+	0.125979	0.350451	No change
HERVH-int_1159	chr6	159309264	159309534	-	0.121724	3.42556	Up	LTR7B
HERVH-int_390	chr14	73599086	73600744	-	0.121341	0.272364	No change
HERVH-int_1008	chr5	76181549	76182842	-	0.114027	0.857763	Up	LTR7B
HERVH-int_693	chr20	877520	879894	+	0.111154	0.212199	No change
HERVH-int_103	chr1	225073160	225081252	+	0.103219	0.352146	Up	LTR7B
HERVH-int_629	chr2	124416655	124418673	-	0.0986448	0.0419806	No change
HERVH-int_420	chr15	69280446	69281275	+	0.0844928	1.01965	Up	LTR7B
HERVH-int_1316	chr9	6020021	6022201	+	0.0763689	0.189017	No change
HERVH-int_199	chr11	37599933	37604922	-	0.073336	0.289089	No change
HERVH-int_1220	chr7	106470080	106475691	+	0.0699106	0.0405592	No change
HERVH-int_427	chr15	90676525	90677725	+	0.0673242	0.341481	No change
HERVH-int_368	chr14	25894778	25898328	-	0.0655908	0.278912	No change
HERVH-int_1250	chr7	150004329	150009372	+	0.0554936	0.0850071	No change
HERVH-int_624	chr2	101794548	101795335	-	0.040596	2.51767	Up	LTR7B/LTR7
HERVH-int_430	chr15	94011142	94012091	-	0.0401428	0.225567	No change
HERVH-int_476	chr17	53545134	53547058	+	0.038003	0.182022	No change
HERVH-int_1208	chr7	75408230	75409095	+	0.0379948	0.195877	No change
HERVH-int_645	chr2	158200013	158201959	+	0.0333065	0.407062	Up	LTR7C
HERVH-int_1221	chr7	106475911	106478964	+	0.0281753	0.086036	No change
HERVH-int_293	chr12	55324466	55326490	-	0.025196	0.361242	Up	LTR7B
HERVH-int_757	chr3	46433831	46434893	-	0.0179357	0.0999845	No change
