# Supplementary material for: Co-option of an endogenous retrovirus (LTR7-HERVH) in early human embryogenesis: becoming useful and going unnoticed
Source: Mob DNA. 2025 Jul 5;16:27. doi: 10.1186/s13100-025-00361-0 (PMC12228294; doi:10.1186/s13100-025-00361-0)
Supplement: Supplementary file 2 — Supplementary Material 2: Table S2. Frequency of near-perfect TP53 sites (Two 10-mer (10 nucleotides (nt)) half-sites, linked by a short spacer region of 0–13 nt) in selected ERVs in the human genome (data source from [132]). [file 13100_2025_361_MOESM2_ESM.xlsx]

## Sheet: Sheet1
Class	Subtype	LTR/ERV	Fragment no.	Copy with p53 binding site	Percentage	Copy number
Class I, Gamma-like		LTR10/HERVI	1135	156	13.74*
Class I, Gamma-like		LTR2B/HERVE	319	7	2.19*	250
Class I, Gamma-like		LTR4/HERV3	339	12	3,54*	100
Class I, Gamma-like		LTR8A/HUERSP1	2701	2	0.07	200^
Class I, Gamma-like		LTR1_LTR2B/HUERSP2	2568	6	0.04	200^
Class I, Gamma-like		LTR9/HUERSP3	1962	3	0.15	200^
Class I, Gamma-like		LTR6/HERVT/HERVS71	408	0	0
Class I, Gamma-like		LTR7/HERVH	10412	3	0.03	1000
Class I, Gamma-like		LTR58/MER50	2613	21	0.80
Class I, Gamma-like		LTR17/HERVW	831	0	0
Class I, Gamma-like		PABL_A	514	16	3.11*	10
Class I, Gamma-like		MER48/HERVH48	313	1	0.32
Class I, Gamma-like		LTR12/HERV9	5394	15	0.28
Class II Beta-like	HML1	LTR14/HERVK	85	0	0	54
Class II Beta-like	HML2	LTR5/HERVK	1554	7	0.45*	89
Class II Beta-like	HML3	HERV9	1077	1	0.09	182
Class II Beta-like	HML4	LTR13/HERVK13I	512	0	0	12
Class II Beta-like	HML5	LTR12/HERVK22	893	0	0	96
Class II Beta-like	HML6	LTR3/HERVK31	325	0	0	65
Class II Beta-like	HML7	MER11D/HERVK11DI	260	0	0	14
Class II Beta-like	HML8	MER11A	941	0	0	58
Class II Beta-like	HML9	LTR14C	236	10	0.42*	19
Class II Beta-like	HML10	HERVKC4	67	0	0	9
Class III Spuma-like		MLT2/HERVL	35353	58	0.16	200
Class III Spuma-like		MLT2C1/HERVL	2564	11	0.43*
Class III Spuma-like		LTR18B	396	15	3.79*
All ERV			319106	1509	0.47
					* average +/- 0.05
Predicted p53 sites within repetitive sequences of the human genome.
The columns contain the following:
A: Class of ERV
B: Subtype of ERV
A: Names of selected LTR families defined in RepBase
C: Total number of fragments identified in the human genome
D: Total number of fragments that contain a predicted p53 site
E: Percentage of fragments that contain a p53 site;
D: Average number of site per fragment
F: Estimated copy number of the ERV in the human genome
